# Supplementary material for: ITIH5 as a multifaceted player in pancreatic cancer suppression, impairing tyrosine kinase signaling, cell adhesion and migration
Source: Mol Oncol. 2024 Feb 20;18(6):1486–509. doi: 10.1002/1878-0261.13609 (PMC11161730; doi:10.1002/1878-0261.13609)
Supplement: Supplementary file 2 — Table S1. Sample Id's of the TCGA pancreatic Adenocarcinoma data set. Table S2. Description of the patient cohort from Aachen with ductal adenocarcinomas of the pancreas. Table S3. Description of the patient cohort from Hamburg with ductal adenocarcinomas of the pancreas. Table S4. RT‐PCR primer sequences and PCR conditions. Table S5. Pyrosequencing Primer sequences and PCR conditions. Table S6. Primary and secondary antibodies for Western Blot. Table S7. Results of kinase analysis carried out within the kinase assay in PANC‐1. Table S8. Results of kinase analysis carried out within the kinase assay in PSN‐1. [file MOL2-18-1486-s002.xlsx]

## Sheet: Suppl. Table 1_TCGA IDs
Supplementary Table 1: Sample Id's of the TCGA panreatic Adenocarcinoma data set
	Sample ID
1	TCGA-2J-AAB1-01
2	TCGA-2J-AAB4-01
3	TCGA-2J-AAB6-01
4	TCGA-2J-AAB8-01
5	TCGA-2J-AAB9-01
6	TCGA-2J-AABA-01
7	TCGA-2J-AABE-01
8	TCGA-2J-AABF-01
9	TCGA-2J-AABH-01
10	TCGA-2J-AABI-01
11	TCGA-2J-AABK-01
12	TCGA-2J-AABO-01
13	TCGA-2J-AABP-01
14	TCGA-2J-AABR-01
15	TCGA-2J-AABT-01
16	TCGA-2J-AABU-01
17	TCGA-2J-AABV-01
18	TCGA-2L-AAQA-01
19	TCGA-2L-AAQE-01
20	TCGA-2L-AAQI-01
21	TCGA-2L-AAQJ-01
22	TCGA-2L-AAQL-01
23	TCGA-2L-AAQM-01
24	TCGA-3A-A9I5-01
25	TCGA-3A-A9I7-01
26	TCGA-3A-A9I9-01
27	TCGA-3A-A9IB-01
28	TCGA-3A-A9IC-01
29	TCGA-3A-A9IH-01
30	TCGA-3A-A9IJ-01
31	TCGA-3A-A9IL-01
32	TCGA-3A-A9IN-01
33	TCGA-3A-A9IO-01
34	TCGA-3A-A9IR-01
35	TCGA-3A-A9IS-01
36	TCGA-3A-A9IU-01
37	TCGA-3A-A9IV-01
38	TCGA-3A-A9IX-01
39	TCGA-3A-A9IZ-01
40	TCGA-3A-A9J0-01
41	TCGA-3E-AAAY-01
42	TCGA-3E-AAAZ-01
43	TCGA-F2-6879-01
44	TCGA-F2-6880-01
45	TCGA-F2-7273-01
46	TCGA-F2-7276-01
47	TCGA-F2-A44G-01
48	TCGA-F2-A44H-01
49	TCGA-F2-A7TX-01
50	TCGA-F2-A8YN-01
51	TCGA-FB-A4P5-01
52	TCGA-FB-A4P6-01
53	TCGA-FB-A545-01
54	TCGA-FB-A5VM-01
55	TCGA-FB-A78T-01
56	TCGA-FB-A7DR-01
57	TCGA-FB-AAPP-01
58	TCGA-FB-AAPQ-01
59	TCGA-FB-AAPS-01
60	TCGA-FB-AAPU-01
61	TCGA-FB-AAPY-01
62	TCGA-FB-AAPZ-01
63	TCGA-FB-AAQ0-01
64	TCGA-FB-AAQ1-01
65	TCGA-FB-AAQ2-01
66	TCGA-FB-AAQ3-01
67	TCGA-FB-AAQ6-01
68	TCGA-H6-8124-01
69	TCGA-H6-A45N-01
70	TCGA-H8-A6C1-01
71	TCGA-HV-A5A3-01
72	TCGA-HV-A5A4-01
73	TCGA-HV-A5A5-01
74	TCGA-HV-A5A6-01
75	TCGA-HV-A7OL-01
76	TCGA-HV-A7OP-01
77	TCGA-HV-AA8V-01
78	TCGA-HV-AA8X-01
79	TCGA-HZ-7289-01
80	TCGA-HZ-7918-01
81	TCGA-HZ-7919-01
82	TCGA-HZ-7920-01
83	TCGA-HZ-7922-01
84	TCGA-HZ-7923-01
85	TCGA-HZ-7924-01
86	TCGA-HZ-7925-01
87	TCGA-HZ-7926-01
88	TCGA-HZ-8001-01
89	TCGA-HZ-8002-01
90	TCGA-HZ-8003-01
91	TCGA-HZ-8005-01
92	TCGA-HZ-8315-01
93	TCGA-HZ-8317-01
94	TCGA-HZ-8519-01
95	TCGA-HZ-8636-01
96	TCGA-HZ-8637-01
97	TCGA-HZ-8638-01
98	TCGA-HZ-A49G-01
99	TCGA-HZ-A49H-01
100	TCGA-HZ-A49I-01
101	TCGA-HZ-A4BH-01
102	TCGA-HZ-A4BK-01
103	TCGA-HZ-A77O-01
104	TCGA-HZ-A77P-01
105	TCGA-HZ-A77Q-01
106	TCGA-HZ-A8P0-01
107	TCGA-HZ-A8P1-01
108	TCGA-HZ-A9TJ-01
109	TCGA-IB-7644-01
110	TCGA-IB-7645-01
111	TCGA-IB-7646-01
112	TCGA-IB-7647-01
113	TCGA-IB-7649-01
114	TCGA-IB-7651-01
115	TCGA-IB-7652-01
116	TCGA-IB-7885-01
117	TCGA-IB-7886-01
118	TCGA-IB-7887-01
119	TCGA-IB-7888-01
120	TCGA-IB-7889-01
121	TCGA-IB-7890-01
122	TCGA-IB-7891-01
123	TCGA-IB-7893-01
124	TCGA-IB-7897-01
125	TCGA-IB-8126-01
126	TCGA-IB-8127-01
127	TCGA-IB-A5SO-01
128	TCGA-IB-A5SP-01
129	TCGA-IB-A5SQ-01
130	TCGA-IB-A5SS-01
131	TCGA-IB-A5ST-01
132	TCGA-IB-A6UF-01
133	TCGA-IB-A6UG-01
134	TCGA-IB-A7LX-01
135	TCGA-IB-A7M4-01
136	TCGA-IB-AAUM-01
137	TCGA-IB-AAUN-01
138	TCGA-IB-AAUO-01
139	TCGA-IB-AAUP-01
140	TCGA-IB-AAUQ-01
141	TCGA-IB-AAUR-01
142	TCGA-IB-AAUS-01
143	TCGA-IB-AAUT-01
144	TCGA-IB-AAUU-01
145	TCGA-IB-AAUV-01
146	TCGA-IB-AAUW-01
147	TCGA-L1-A7W4-01
148	TCGA-LB-A7SX-01
149	TCGA-LB-A8F3-01
150	TCGA-LB-A9Q5-01
151	TCGA-M8-A5N4-01
152	TCGA-OE-A75W-01
153	TCGA-PZ-A5RE-01
154	TCGA-Q3-A5QY-01
155	TCGA-Q3-AA2A-01
156	TCGA-RB-A7B8-01
157	TCGA-RB-AA9M-01
158	TCGA-RL-AAAS-01
159	TCGA-S4-A8RM-01
160	TCGA-S4-A8RO-01
161	TCGA-S4-A8RP-01
162	TCGA-US-A774-01
163	TCGA-US-A776-01
164	TCGA-US-A779-01
165	TCGA-US-A77E-01
166	TCGA-US-A77G-01
167	TCGA-US-A77J-01
168	TCGA-XD-AAUG-01
169	TCGA-XD-AAUH-01
170	TCGA-XD-AAUI-01
171	TCGA-XD-AAUL-01
172	TCGA-XN-A8T3-01
173	TCGA-XN-A8T5-01
174	TCGA-YB-A89D-01
175	TCGA-YH-A8SY-01
176	TCGA-YY-A8LH-01
177	TCGA-Z5-AAPL-01

## Sheet: Suppl. Table 2_IHC_Aachen
Supplementary Table 2: Description of the patient cohort from Aachen with ductal adenocarcinomas of the pancreas with respect to sex, age, tumor location, staging (size = pT, nodal status = pN, distant metastases = pM, lymphatic vessel invasion = L, venous invasion = V, perineural sheath invasion = Pn), grading and tumor resection grade = R.
characteristics	PDAC (n = 41)	characteristics	PDAC (n = 41)
sex (n, %)		grading
male	22 (53,7%)	1	1 (2,4%)
female	19 (46,3%)	2	15 (36,6%)
		3	24 (58,6%)
		4	0 (0%)
		unknown	1 (2,4%)
age	67,0 ± 8,6 [45-86]	L
(mean value in years ± SD) [range]		0	34 (82,9%)
			7 (17,1%)
		unknown	0 (0%)
tumor localization		V
Pancreatic head	31 (75,6%)	0	34 (82,9%)
Pancreatic corpus	2 (4,9%)	1	7 (17,1%)
Pancreas tail	5 (12,2%)	unknown	0 (0%)
overlapping	3 (7,3%)
pT		Pn
1	2 (4,9%)	0	12 (29,3%)
2	6 (14,6%)	1	29 (70,7%)
3	32 (78,1%)	unknown	0 (0%)
4	1 (2,4%)
unknown	0 (0%)
pN		R
0	12 (29,3%)	0	30 (73,2%)
1	29 (70,7%)	1	8 (19,5%)
unknown	0 (0%)	Rx	3 (7,3%)
pM
0	39 (95,1%)
1	2 (4,9%)
unknown	0 (0%)

## Sheet: Suppl. Table 3_IHC_Hamburg
Supplementary Table 3: Description of the patient cohort from Hamburg with ductal adenocarcinomas of the pancreas regarding gender, age, staging (size = pT, nodal status = pN, distant metastases = pM), grading, tumor resection grade = R and recurrence.
characteristics	PDAC (n = 199)	characteristics	PDAC (n = 199)
sex (n, %)		pM
male	109 (54,8%)	0	186 (93,5%)
female	90 (45,2%)	1	13 (6,5%)
		unknown	0 (0%)
age		grading
(mean value in years ± SD) [range]	63,0 ± 10,0 [33-88]	1	9 (4,5%)
		2	87 (43,7%)
		3	100 (50,3%)
		4	0 (0%)
		unknown	3 (1,5%)
pT		R
1	7 (3,5%)	0	81 (40,7%)
2	53 (26,6%)	1	21 (10,6%)
3	125 (63,8%)	2	0 (0%)
4	9 (4,5%)	unknown	97 (48,7%)
unknown	5 (2,5%)
pN		recurrence
0	70 (35,2%)	yes	112 (56,3%)
1	125 (62,8%)	no	52 (26,1%)
unknown	4 (2%)	unknown	35 (17,6%)

## Sheet: Suppl. Table 4 _RT_PCR Primers
Supplementary Table 4: RT-PCR primer sequences and PCR conditions
Primer		Sequence			Anealing temperature / °C
ACTB	Forward:	5'-TGACGTGGACATCCGCAAAG-3'			60
	Reverse:	5'-CTGGAAGGTGGACAGCGAGG-3'
ITIH5_202	Forward:	5'-TTCCTCACTCCCTTCACCTC-3'			60
	Reverse:	5'-TGGCTTCTTGAGCAAAGGTC-3'

## Sheet: Suppl. Table 5_Pyro Primers
Supplementary Table 5: Pyrosequencing Primer sequences and PCR conditions
Primer		Sequence	Anealing temperature / °C
ITIH5	PCR forward	5'-AGG GGT TYG TGG GGT TAA TAT AGG TGG TTT-3'	56 °C
	PCR reverse	5'-Biotin-RCC RCT TCC CRA CCT CAA TCC C-3'
	sequencing	5'-GGG GTT AAT ATA GGT GGT T-3'
pre-PCR cycle conditions: 95°C for 5 min, 40 cycles of 95°C for 20 s, 56°C for 20 s, 72°C for 20 s and a final extension at 72°C for 10 min.

## Sheet: Suppl. Table 6_WB Antibodies
Supplementary Table 6: Primary and secondary antibodies for Western Blot
Primary antibodies
Antigen	Specifications	Host	MW / kDa	Company	WB dilution
ITIH5	Anti-human, polyclonal, IgG	Rabbit	105	Pineda	1:800,
β-Actin	Anti-human, monoclonal, IgG	Mouse	42	Sigma-Aldrich	1:2000,
Secondary antibodies
Antigen-Conjugate	Specifications	Host		Company	WB dilution
Anti-rabbit-peroxidase	Polyclonal, Immunoglobulin/HRP	Goat		Dako	1:10000,
Anti-mouse-peroxidase	Polyclonal, Immunoglobulin/HRP	Goat		Dako	1:8000,

## Sheet: Suppl. Table 7_Kinases_PANC-1
Supplementary Table 7: Results of kinase analysis carried out within the kinase assay in PANC-1
Kinase Uniprot ID	Kinase Name	Mean Specificity Score	Mean Significance Score	Mean Final Score	Median Final score	Mean Kinase Statistic	Median Kinase Statistic	SD Kinase Statitistic	Mean peptide set size
P16234	PDGFR[alpha]	1.45693	1.53358	2.99052	3.02872	-2.07774	-2.0965	0.197156	6.22222
P09619	PDGFR[beta]	1.07473	1.53358	2.60832	2.59176	-1.57674	-1.55199	0.096313	12.1111
Q9H3Y6	Srm	1.04111	1.53358	2.57469	2.57447	-1.28497	-1.29025	0.0273413	41.1111
Q06418	Tyro3/Sky	0.971283	1.53358	2.50487	2.46143	-1.27703	-1.25621	0.0669159	42.5556
P42684	Arg	0.952652	1.53358	2.48623	2.45247	-1.24778	-1.24529	0.0731358	47.4444
P42685	FRK	0.981694	1.53358	2.51528	2.39577	-1.24211	-1.21758	0.0756654	49.4444
P09769	Fgr	0.91404	1.53358	2.44762	2.39448	-1.63281	-1.62397	0.133881	7.11111
P54762	EphB1	0.832291	1.52677	2.35906	2.35906	-1.74858	-1.74858	0	3
P43405	Syk	0.77552	1.53358	2.3091	2.34256	-1.16156	-1.15164	0.0275508	71
P07948	Lyn	0.908773	1.53358	2.44236	2.32753	-1.34354	-1.30556	0.101883	20.5556
P06241	Fyn	0.773195	1.53358	2.30678	2.25368	-1.38028	-1.38648	0.106382	14.3333
P00519	Abl	0.657624	1.53358	2.19121	2.2324	-1.17863	-1.17453	0.0668089	50.4444
P29597	Tyk2	0.737535	1.53358	2.27112	2.22185	-1.52294	-1.52294	0	5
P54756	EphA5	0.601275	1.54905	2.15033	2.21362	-1.42874	-1.51658	0.175678	3.25
P08631	HCK	0.718911	1.53358	2.25249	2.21155	-1.27495	-1.21662	0.162307	25
Q15303	HER4	0.674033	1.53358	2.20762	2.20259	-1.28701	-1.17989	0.227563	28.6667
P12931	Src	0.640336	1.53358	2.17392	2.13692	-1.19257	-1.19107	0.0545243	36.5556
P10721	Kit	0.486919	1.53358	2.0205	2.13124	-1.18773	-1.21303	0.127621	16.7778
P43403	ZAP70	0.59351	1.53358	2.12709	2.12983	-1.13872	-1.14535	0.0386185	60.2222
P07949	Ret	0.66372	1.40333	2.06705	2.10458	-1.29086	-1.25854	0.12302	16.1111
P30530	Axl	0.681547	1.53358	2.21513	2.10127	-1.14691	-1.13177	0.0540959	55.4444
Q04912	Ron	0.569298	1.49681	2.0661	2.05394	-1.35241	-1.40793	0.19986	7
Q12866	Mer	0.531763	1.53358	2.06535	2.05041	-1.1382	-1.13019	0.0445151	50.3333
P06239	Lck	0.55762	1.53358	2.0912	2.04925	-1.15764	-1.17039	0.0901868	30.2222
P54753	EphB3	0.559091	1.46852	2.02761	2.02761	-1.34398	-1.34398	NA	3
Q06187	BTK	0.468425	1.53358	2.00201	1.97535	-1.15801	-1.13406	0.0555855	21.3333
P51451	BLK	0.514021	1.53358	2.0476	1.97159	-1.19737	-1.14897	0.119969	21.2222
Q05397	FAK1	0.510821	1.53358	2.0444	1.94477	-1.15214	-1.13254	0.12574	40.3333
P04626	HER2	0.369651	1.53358	1.90323	1.94006	-1.0961	-1.09715	0.0639784	32.3333
P29376	LTK	0.335237	1.51527	1.85051	1.92256	-1.10576	-1.06675	0.224726	12.6667
P29320	EphA3	0.358158	1.54905	1.90721	1.88674	-1.03685	-1.03685	0.133238	4
P51813	Etk/BMX	0.309303	1.53358	1.84289	1.88419	-1.02002	-1.03952	0.103584	30.1111
P42681	TXK	0.337091	1.48952	1.82661	1.86646	-1.07321	-1.07202	0.0368661	26.3333
P07947	Yes	0.295364	1.53358	1.82895	1.84345	-0.985044	-1.07401	0.164246	22.6667
Q9UM73	ALK	0.24103	1.53358	1.77461	1.82915	-1.01988	-1.03429	0.0703253	41.6667
P21860	HER3	0.34798	1.53358	1.88156	1.82045	-1.08027	-1.056	0.0695759	42.8889
P00533	EGFR	0.308935	1.53358	1.84252	1.81919	-1.04516	-1.07983	0.0856563	45.7778
P35968	KDR	0.288936	1.53358	1.82252	1.80688	-1.03711	-0.961686	0.13037	19.7778
Q16288	TRKC	0.263202	1.35926	1.62246	1.77531	-0.975722	-1.09438	0.179754	15.7778
H0Y8A4	RYK	0.343989	1.39412	1.7381	1.73528	-1.05254	-1.03931	0.111079	8.11111
P29317	EphA2	0.292717	1.39971	1.69242	1.73273	-1.0056	-0.972707	0.154683	7.44444
Q14289	FAK2	0.247397	1.50893	1.75633	1.73133	-1.01878	-0.984027	0.104616	29.3333
P08069	IGF1R	0.272983	1.43948	1.71246	1.70281	-0.992105	-0.91779	0.115644	15.5556
P06213	InSR	0.190438	1.51822	1.70865	1.69793	-0.955301	-0.959177	0.0761705	22.5556
P42679	CTK	0.296273	1.45615	1.75242	1.68867	-0.984849	-0.976839	0.161265	28.6667
P16591	Fer	0.17063	1.50013	1.67076	1.66675	-0.894452	-0.860904	0.113666	14.1111
Q13882	Brk	0.0707863	1.53358	1.60437	1.62547	-0.943205	-0.956305	0.032392	63.3333
P42680	TEC	0.148572	1.51141	1.65998	1.61233	-0.934848	-0.960218	0.100907	38.2222
P41240	CSK	0.0727891	1.4863	1.55909	1.60836	-0.889108	-0.918761	0.068198	42.7778
P08581	Met	0.238983	1.36378	1.60276	1.5813	-1.00818	-0.988339	0.0579225	29.8889
P54764	EphA4	0.349759	1.20013	1.54989	1.57264	-1.04601	-1.04761	0.0332111	3.88889
P04629	TRKA	0.165493	1.36279	1.52828	1.54516	-0.833613	-0.806572	0.154776	11.5556
P29322	EphA8	0.278786	1.25853	1.53732	1.52057	-0.954617	-0.909446	0.0782386	3.66667
P21709	EphA1	0.134767	1.12791	1.26267	1.34946	-0.671545	-0.651624	0.162169	5.66667
P07332	Fes	0.219954	1.14015	1.3601	1.32312	-0.950735	-0.918796	0.100125	14.1111
P14616	IRR	0.162762	1.11523	1.27799	1.29714	-0.690786	-0.694161	0.237971	4.83333
O60674	JAK2	0.0695315	1.22792	1.29745	1.28333	-0.792969	-0.799132	0.0279598	22.8889
Q16620	TRKB	0.153759	1.12643	1.28019	1.25932	-0.887718	-0.909714	0.0644305	17.5556
Q08345	DDR1	0.194411	0.856654	1.05107	1.25115	-0.759194	-0.928978	0.339567	3.75
P22455	FGFR4	0.0164901	1.02397	1.04046	1.22173	-0.571568	-0.670983	0.186486	21.4444
P29323	EphB2	0.144012	1.05834	1.20235	1.20235	-0.623368	-0.623368	0	3
P36888	FLT3	0.0874562	1.13128	1.21874	1.17856	-0.706238	-0.698526	0.139995	14.125
P11362	FGFR1	0.0621035	0.974756	1.03686	1.0732	-0.657143	-0.671294	0.0686232	14.2222
P52333	JAK3	0.129805	0.950149	1.07995	1.0405	-0.687394	-0.67501	0.0146854	5.55556
Q08881	ITK	0.0446445	1.05448	1.09912	0.924657	-0.808023	-0.766514	0.0977098	36.7778
P23458	JAK1~b	0.0836737	0.779935	0.863609	0.905478	-0.547367	-0.603088	0.111442	5.5
P35916	FLT4	0.0643172	0.917531	0.981848	0.895404	-0.705823	-0.668633	0.0842446	15.4444
P17948	FLT1	0.0168097	0.809688	0.826498	0.827502	-0.565267	-0.549286	0.0774806	20
P21802	FGFR2	0.0216706	0.785165	0.806836	0.787919	-0.460786	-0.481851	0.146955	11.1111
P54760	EphB4	0.104613	0.638289	0.742901	0.742901	-0.463243	-0.463243	0	3
P22607	FGFR3	0.0147513	0.671689	0.686441	0.726323	-0.393196	-0.423536	0.140566	10.6667
P07333	FmS/CSFR	0.122558	0.871152	0.993711	0.725611	-0.688303	-0.577106	0.262282	8.88889
P08922	Ros	0.0395471	0.239258	0.278805	0.274317	-0.227171	-0.227171	0	3
Q13308	CCK4/PTK7	0.0428803	0.195409	0.23829	0.246007	-0.248584	-0.248584	0	3
Q6ZMQ8	Lmr1	0.0256421	0.187099	0.212741	0.213036	-0.163113	-0.163113	0	3

## Sheet: Suppl. Table 8_Kinases_PSN-1
Supplementary Table 8: Results of kinase analysis carried out within the kinase assay in PSN-1
Kinase Uniprot ID	Kinase Name	Mean Specificity Score	Mean Significance Score	Mean Final Score	Median Final score	Mean Kinase Statistic	Median Kinase Statistic	SD Kinase Statitistic	Mean peptide set size
O60674	JAK2	2.69897	0.748458	3.44743	3.44855	-0.709252	-0.726402	0.039817	20.8889
P08922	Ros	1.90408	0.923598	2.82768	2.82791	-1.18731	-1.18731	0	3
P35916	FLT4	1.83402	0.683888	2.51791	2.4389	-0.648631	-0.644999	0.0744978	15.4444
P16591	Fer	1.62796	0.68448	2.31244	2.32975	-0.650657	-0.652203	0.0780188	13.7778
P35968	KDR	1.64616	0.644639	2.2908	2.2426	-0.600361	-0.596838	0.0240613	18.7778
Q08345	DDR1	1.38921	0.859599	2.24881	2.23261	-0.888195	-0.865626	0.0451385	3.75
Q08881	ITK	1.44594	0.534978	1.98092	2.06349	-0.506646	-0.513798	0.0475765	36.7778
P52333	JAK3	0.973642	0.89979	1.87343	1.99861	-0.742158	-0.789683	0.0563576	3.55556
P54762	EphB1	1.05563	0.793585	1.84921	1.84921	-0.782951	-0.782951	0	3
P29597	Tyk2	0.909662	0.781432	1.69109	1.68328	-0.747937	-0.747937	0	3
P17948	FLT1	0.860605	0.504548	1.36515	1.5266	-0.484998	-0.490448	0.0601684	20.1111
P51813	Etk/BMX	0.960613	0.554831	1.51544	1.52445	-0.474906	-0.450048	0.0614993	30.1111
P23458	JAK1~b	0.69327	0.502659	1.19593	1.3165	-0.557778	-0.609757	0.103959	4.5
P09619	PDGFR[beta]	0.805529	0.487883	1.29341	1.29318	-0.519145	-0.525651	0.0171195	12.1111
P54756	EphA5	0.723595	0.633456	1.35705	1.26674	-0.616553	-0.602776	0.0275521	3.25
P07333	FmS/CSFR	0.691798	0.546004	1.2378	1.25337	-0.513272	-0.500524	0.0429626	9.11111
P07332	Fes	0.767552	0.452599	1.22015	1.24024	-0.483504	-0.499447	0.0712997	14.1111
P41240	CSK	0.707777	0.394528	1.1023	1.0697	-0.415608	-0.411	0.0120931	41.7778
P14616	IRR	0.553809	0.459636	1.01344	1.03313	-0.50124	-0.497544	0.0640253	4.83333
Q16620	TRKB	0.547412	0.430617	0.978029	0.982299	-0.429327	-0.439081	0.0196333	18.5556
P42681	TXK	0.529718	0.379742	0.90946	0.87848	-0.412514	-0.409168	0.0218341	26.3333
Q9H3Y6	Srm	0.453811	0.343616	0.797427	0.840517	-0.383414	-0.393671	0.0176481	41.1111
P36888	FLT3	0.439061	0.398222	0.837284	0.794535	-0.383043	-0.410299	0.0866909	14.125
Q12866	Mer	0.334209	0.388364	0.722574	0.787408	-0.357809	-0.369086	0.0315325	50
P16234	PDGFR[alpha]	0.465677	0.399166	0.864843	0.692008	-0.436576	-0.380353	0.100372	5.44444
P29317	EphA2	0.378367	0.362055	0.740422	0.679098	-0.388489	-0.373113	0.0403349	6.88889
P42679	CTK	0.284599	0.30905	0.593649	0.67515	-0.322627	-0.362703	0.0866964	28
P42680	TEC	0.280068	0.36709	0.647158	0.63708	-0.350378	-0.352161	0.0177258	37.8889
P22455	FGFR4	0.219011	0.369808	0.588819	0.631178	-0.32174	-0.336036	0.0554102	20.5556
P07949	Ret	0.52846	0.428185	0.956646	0.630117	-0.421438	-0.348002	0.11878	16.1111
P29376	LTK	0.436565	0.318686	0.755252	0.628666	-0.362043	-0.354355	0.10226	14.2222
Q16288	TRKC	0.28833	0.327042	0.615371	0.618163	-0.348173	-0.34495	0.0627454	16.7778
H0Y8A4	RYK	0.316299	0.32123	0.637529	0.552941	-0.356408	-0.317169	0.0943271	8.11111
P04629	TRKA	0.211016	0.303989	0.515005	0.550435	-0.301866	-0.304625	0.0523011	11.2222
Q9UM73	ALK	0.315877	0.348141	0.664018	0.538489	-0.349638	-0.329897	0.0722542	41.4444
Q04912	Ron	0.230664	0.295099	0.525764	0.53747	-0.314652	-0.308807	0.0397609	7
P29320	EphA3	0.266107	0.254995	0.521103	0.521103	-0.316655	-0.316655	0	4
Q15303	HER4	0.18283	0.308366	0.491195	0.507989	-0.306672	-0.312676	0.0557408	29.1111
Q06418	Tyro3/Sky	0.149357	0.32193	0.471287	0.470221	-0.3148	-0.320837	0.0166369	41.6667
P07948	Lyn	0.191459	0.279953	0.471412	0.460146	-0.313462	-0.314909	0.0178177	20.5556
P04626	HER2	0.136281	0.296417	0.432698	0.448501	-0.284025	-0.277656	0.0540874	31.6667
P00533	EGFR	0.119821	0.33178	0.451601	0.442387	-0.310038	-0.314786	0.00878908	44.5556
P42684	Arg	0.19489	0.324122	0.519012	0.438431	-0.326002	-0.319398	0.0410936	46.6667
P21802	FGFR2	0.128926	0.277513	0.406439	0.419732	-0.243656	-0.264021	0.0298842	11.2222
P00519	Abl	0.106808	0.303574	0.410381	0.412855	-0.306328	-0.310804	0.0223695	50.3333
Q13308	CCK4/PTK7	0.18681	0.211401	0.39821	0.409992	-0.263082	-0.263082	0	3
Q06187	BTK	0.202035	0.310076	0.512111	0.403676	-0.306284	-0.279092	0.0522595	20.4444
P21860	HER3	0.130101	0.275873	0.405974	0.386945	-0.30232	-0.303656	0.0269374	42.4444
P22607	FGFR3	0.116075	0.259687	0.375762	0.377347	-0.224763	-0.230357	0.0560286	9.66667
P08581	Met	0.0968372	0.266233	0.36307	0.358288	-0.272906	-0.264706	0.0304501	30.3333
P09769	Fgr	0.18652	0.236692	0.423212	0.358272	-0.263592	-0.215076	0.0833068	7.11111
P30530	Axl	0.0436519	0.260327	0.303979	0.358082	-0.2675	-0.302599	0.0544292	54.6667
Q13882	Brk	0.0757162	0.309228	0.384944	0.355916	-0.299178	-0.300903	0.0174797	59.3333
P10721	Kit	0.140437	0.269145	0.409582	0.348152	-0.250896	-0.237908	0.0801222	15.7778
Q05397	FAK1	0.0726561	0.264079	0.336735	0.332562	-0.263734	-0.262731	0.0365414	39.3333
P29322	EphA8	0.144808	0.164248	0.309056	0.324559	-0.207165	-0.226374	0.0332701	3.66667
P54764	EphA4	0.194455	0.201252	0.395707	0.323892	-0.235702	-0.206075	0.130342	3.88889
Q14289	FAK2	0.075433	0.25769	0.333123	0.307696	-0.264818	-0.263657	0.0175004	30.2222
P21709	EphA1	0.186738	0.236436	0.423174	0.306829	-0.234102	-0.216117	0.133297	5.2
P42685	FRK	0.0832789	0.249449	0.332728	0.269573	-0.291156	-0.287454	0.0240781	48.8889
P11362	FGFR1	0.0563773	0.204831	0.261208	0.267375	-0.182337	-0.202395	0.0534338	14.8889
P06239	Lck	0.0396912	0.213945	0.253636	0.251827	-0.234652	-0.238037	0.0100714	30.2222
P08069	IGF1R	0.0731137	0.177497	0.250611	0.247319	-0.20823	-0.219953	0.0431301	15.4444
P06241	Fyn	0.0637828	0.196945	0.260728	0.242871	-0.202823	-0.216391	0.0340241	15.3333
P51451	BLK	0.0556204	0.186049	0.24167	0.240012	-0.2107	-0.199342	0.0323915	21
P06213	InSR	0.042957	0.189285	0.232242	0.231682	-0.213384	-0.220914	0.0201308	23.5556
P07947	Yes	0.0425131	0.1954	0.237913	0.230977	-0.206971	-0.199275	0.023577	21.6667
Q6ZMQ8	Lmr1	0.0737966	0.103577	0.177374	0.177884	-0.135736	-0.135736	0	3
P12931	Src	0.0237639	0.181896	0.20566	0.171727	-0.212686	-0.207039	0.0220991	36.5556
P43403	ZAP70	0.00048342	0.169287	0.16977	0.16877	-0.193281	-0.196239	0.0181826	57.6667
P43405	Syk	0.000193213	0.168604	0.168797	0.157391	-0.203051	-0.197911	0.02343	67
P08631	HCK	0.0185026	0.143079	0.161582	0.148915	-0.139968	-0.137851	0.0302065	23
