# Supplementary material for: ITIH5 as a multifaceted player in pancreatic cancer suppression, impairing tyrosine kinase signaling, cell adhesion and migration
Source: Mol Oncol. 2024 Feb 20;18(6):1486–509. doi: 10.1002/1878-0261.13609 (PMC11161730; doi:10.1002/1878-0261.13609)
Supplement: Supplementary file 3 — Video S1. Live imaging of PANC‐1 cells in the wound healing assay. [file MOL2-18-1486-s004.zip]

Archive with 2 entries (2 files):
- Additional file 3_Supplementary Video 1.avi
- Additional file 3_Supplementary Video 1_Caption.docx
